# Supplementary material for: A new multiple-locus variable-number tandem repeat analysis reveals different clusters for Anaplasma phagocytophilum circulating in domestic and wild ruminants
Source: Parasit Vectors. 2014 Sep 16;7:439. doi: 10.1186/1756-3305-7-439 (PMC4262125; doi:10.1186/1756-3305-7-439)
Supplement: Supplementary file 1 — Additional file 1: Origin (host species, herd, and geographical area), and year of sampling for the A. phagocytophilum field samples, strain and genome used in this study. (XLS 34 KB) [file 13071_2014_1613_MOESM1_ESM.xls]

## Sheet: results
Samples	Species	Herds	Geographical orgins	Years
Human_HZ	Human		Minnesota, USA	unknown
Human_Webster	Human		Wisconsin, USA	unknown
Cattle_1	Cattle (Bos taurus)		unknown	2011
Cattle_2	Cattle (Bos taurus)		unknown	2011
Cattle_3	Cattle (Bos taurus)		unknown	2011
Cattle_4	Cattle (Bos taurus)		unknown	2011
Cattle_5	Cattle (Bos taurus)		unknown	2011
Cattle_6	Cattle (Bos taurus)		unknown	2011
Cattle_7	Cattle (Bos taurus)		unknown	2011
Cattle_8	Cattle (Bos taurus)		unknown	2011
Cattle_9	Cattle (Bos taurus)		unknown	2011
Cattle_10	Cattle (Bos taurus)		unknown	2011
Cattle_11	Cattle (Bos taurus)		unknown	2011
Cattle_12	Cattle (Bos taurus)		unknown	2011
Cattle_13	Cattle (Bos taurus)		Haute-Garonne, France	unknown
Cattle_14	Cattle (Bos taurus)	H1	Haute-Vienne, France	2013
Cattle_15	Cattle (Bos taurus)	H1	Haute-Vienne, France	2013
Cattle_16	Cattle (Bos taurus)	H1	Haute-Vienne, France	2013
Cattle_17	Cattle (Bos taurus)		Côtes-d'Armor, France	2013
Cattle_18	Cattle (Bos taurus)	H2	Mayenne, France	2013
Cattle_19	Cattle (Bos taurus)	H2	Mayenne, France	2013
Cattle_20	Cattle (Bos taurus)	H2	Mayenne, France	2013
Cattle_21	Cattle (Bos taurus)		Finistère, France	2013
Cattle_22	Cattle (Bos taurus)	H3	Finistère, France	2013
Cattle_23	Cattle (Bos taurus)	H3	Finistère, France	2013
Cattle_24	Cattle (Bos taurus)	H4	Morbihan, France	2013
Cattle_25	Cattle (Bos taurus)	H4	Morbihan, France	2013
Cattle_26	Cattle (Bos taurus)	H4	Morbihan, France	2013
Cattle_27	Cattle (Bos taurus)	H5	Morbihan, France	2013
Cattle_28	Cattle (Bos taurus)	H5	Morbihan, France	2013
Cattle_29	Cattle (Bos taurus)	H5	Morbihan, France	2013
Cattle_30	Cattle (Bos taurus)		Finistère, France	2013
Cattle_31	Cattle (Bos taurus)	H6	Ille-et-Vilaine, France	2013
Cattle_32	Cattle (Bos taurus)	H6	Ille-et-Vilaine, France	2013
Cattle_33	Cattle (Bos taurus)	H6	Ille-et-Vilaine, France	2013
Cattle_34	Cattle (Bos taurus)	H6	Ille-et-Vilaine, France	2013
Cattle_35	Cattle (Bos taurus)		Ille-et-Vilaine, France	2013
Cattle_36	Cattle (Bos taurus)	H7	Côtes-d'Armor, France	2013
Cattle_37	Cattle (Bos taurus)	H7	Côtes-d'Armor, France	2013
Cattle_38	Cattle (Bos taurus)	H7	Côtes-d'Armor, France	2013
Cattle_39	Cattle (Bos taurus)		Morbihan, France	2013
Cattle_40	Cattle (Bos taurus)		Doubs, France	2013
Cattle_41	Cattle (Bos taurus)		Hautes-Pyrénées, France	2013
Cattle_42	Cattle (Bos taurus)		Côtes-d'Armor, France	2013
Cattle_43	Cattle (Bos taurus)		Morbihan, France	2013
Cattle_44	Cattle (Bos taurus)		Morbihan, France	2013
Cattle_45	Cattle (Bos taurus)		Côtes-d'Armor, France	2013
Cattle_46	Cattle (Bos taurus)		Côtes-d'Armor, France	2013
Cattle_47	Cattle (Bos taurus)		Morbihan, France	2013
Cattle_48	Cattle (Bos taurus)		Côtes-d'Armor, France	2013
Cattle_49	Cattle (Bos taurus)		Côtes-d'Armor, France	2013
Cattle_50	Cattle (Bos taurus)		Finistère, France	2013
Cattle_51	Cattle (Bos taurus)		Finistère, France	2013
Cattle_52	Cattle (Bos taurus)		Mayenne, France	2013
Cattle_53	Cattle (Bos taurus)		Finistère, France	2013
Cattle_54	Cattle (Bos taurus)		Morbihan, France	2013
Cattle_55	Cattle (Bos taurus)		Finistère, France	2013
Cattle_56	Cattle (Bos taurus)		Doubs, France	2013
Cattle_57	Cattle (Bos taurus)		Indre, France	2013
Cattle_58	Cattle (Bos taurus)		Côtes-d'Armor, France	2013
Cattle_59	Cattle (Bos taurus)		Meuse, France	2013
Cattle_60	Cattle (Bos taurus)		Côtes-d'Armor, France	2013
Cattle_61	Cattle (Bos taurus)		Morbihan, France	2013
Cattle_62	Cattle (Bos taurus)		Côtes-d'Armor, France	2013
Cattle_63	Cattle (Bos taurus)		Ille-et-Vilaine, France	2013
Cattle_64	Cattle (Bos taurus)		Morbihan, France	2013
Cattle_65	Cattle (Bos taurus)		Côte-d'Or, France	2013
Cattle_66	Cattle (Bos taurus)		Ille-et-Vilaine, France	2013
Cattle_67	Cattle (Bos taurus)		Loire, France	2013
Sheep_1	Sheep (Ovis aries)	H8	Pyrénées-Atlantiques, France	2006
Sheep_2	Sheep (Ovis aries)	H8	Pyrénées-Atlantiques, France	2006
Sheep_3	Sheep (Ovis aries)	H8	Pyrénées-Atlantiques, France	2006
Sheep_4	Sheep (Ovis aries)	H8	Pyrénées-Atlantiques, France	2006
Sheep_5	Sheep (Ovis aries)	H8	Pyrénées-Atlantiques, France	2006
Sheep_6	Sheep (Ovis aries)	H8	Pyrénées-Atlantiques, France	2006
Sheep_7	Sheep (Ovis aries)	H8	Pyrénées-Atlantiques, France	2006
Roe_deer_1	Roe deer (Capreolus capreolus)		Jura, France	2012
Roe_deer_2	Roe deer (Capreolus capreolus)		Haute-Saône, France	2012
Roe_deer_3	Roe deer (Capreolus capreolus)		Haute-Saône, France	2012
Roe_deer_4	Roe deer (Capreolus capreolus)		Haute-Saône, France	2012
Roe_deer_5	Roe deer (Capreolus capreolus)		Haute-Saône, France	2012
Roe_deer_6	Roe deer (Capreolus capreolus)		Haute-Garonne, France	2012
Roe_deer_7	Roe deer (Capreolus capreolus)		Haute-Garonne, France	2012
Roe_deer_8	Roe deer (Capreolus capreolus)		Haute-Garonne, France	2012
Roe_deer_9	Roe deer (Capreolus capreolus)		Haute-Garonne, France	2012
Roe_deer_10	Roe deer (Capreolus capreolus)		Haute-Garonne, France	2012
Roe_deer_11	Roe deer (Capreolus capreolus)		Haute-Garonne, France	2012
Roe_deer_12	Roe deer (Capreolus capreolus)		Haute-Garonne, France	2012
Roe_deer_13	Roe deer (Capreolus capreolus)		Haute-Garonne, France	2012
Roe_deer_14	Roe deer (Capreolus capreolus)		Haute-Garonne, France	2012
Roe_deer_15	Roe deer (Capreolus capreolus)		Haute-Garonne, France	2012
Red_deer_1	Red deer (Cervus elaphus)		Pyrénées-Orientales, France	2009
Red_deer_2	Red deer (Cervus elaphus)		Pyrénées-Orientales, France	2009
Red_deer_3	Red deer (Cervus elaphus)		Haute-Garonne, France	2009
Red_deer_4	Red deer (Cervus elaphus)		Aude, France	2009
Reindeer_1	Reindeer (Rangifer tarandus)		Tarn-et-Garonne, France	2010
Horse_1	Horse (Equus caballus)		Rhône, France	2008
Horse_2	Horse (Equus caballus)		Rhône, France	2006
Dog_1	Dog (Canis lupus familiaris)		Rhône, France	unknown
Tick_1	Tick (Rhipicephalus bursa)		Bouches-du-Rhône, France	2007
Tick_2	Tick (Rhipicephalus bursa)		Gard, France	2008
Tick_3	Tick (Rhipicephalus bursa)		Hérault, France	2008
Tick_4	Tick (Rhipicephalus bursa)		Bouches-du-Rhône, France	2007
Tick_5	Tick (Rhipicephalus bursa)		Bouches-du-Rhône, France	2008
Tick_6	Tick (Rhipicephalus bursa)		Bouches-du-Rhône, France	2008
Tick_7	Tick (Rhipicephalus bursa)		Bouches-du-Rhône, France	2008
Tick_8	Tick (Rhipicephalus bursa)		Bouches-du-Rhône, France	2008
Tick_9	Tick (Rhipicephalus bursa)		Bouches-du-Rhône, France	2008
Tick_10	Tick (Rhipicephalus bursa)		Bouches-du-Rhône, France	2008
Tick_11	Tick (Rhipicephalus bursa)		Bouches-du-Rhône, France	2008
Tick_12	Tick (Rhipicephalus bursa)		Gard, France	2008
Tick_13	Tick (Rhipicephalus sanguineus)		Gard, France	2008
Tick_14	Tick (Rhipicephalus sanguineus)		Bouches-du-Rhône, France	2008
Tick_15	Tick (Rhipicephalus bursa)		Bouches-du-Rhône, France	2008
Tick_16	Tick (Rhipicephalus bursa)		Gard, France	2008
Tick_17	Tick (Rhipicephalus bursa)		Bouches-du-Rhône, France	2008
Tick_18	Tick (Rhipicephalus bursa)		Bouches-du-Rhône, France	2008
Tick_19	Tick (Rhipicephalus bursa)		Bouches-du-Rhône, France	2008
Tick_20	Tick (Rhipicephalus bursa)		Gard, France	2008
Tick_21	Tick (Rhipicephalus turanicus)		Hérault, France	2008
Tick_22	Tick (Rhipicephalus sanguineus)		Hérault, France	2008
Tick_23	Tick (Rhipicephalus sanguineus)		Hérault, France	2008
Tick_24	Tick (Rhipicephalus sanguineus)		Hérault, France	2008
Tick_25	Tick (Rhipicephalus bursa)		Bouches-du-Rhône, France	2008
Tick_26	Tick (Ixodes scapularis)		USA	unknown
