# Supplementary material for: A new multiple-locus variable-number tandem repeat analysis reveals different clusters for Anaplasma phagocytophilum circulating in domestic and wild ruminants
Source: Parasit Vectors. 2014 Sep 16;7:439. doi: 10.1186/1756-3305-7-439 (PMC4262125; doi:10.1186/1756-3305-7-439)
Supplement: Supplementary file 2 — Additional file 2: MLVA profiles of A. phagocytophilum field samples, strain and genome used in this study. (XLS 36 KB) [file 13071_2014_1613_MOESM2_ESM.xls]

## Sheet: results
Samples	APV-A	APV-B	APV-C	APV-D	APV-E
Human_HZ	4.5	6	2.5	4.5	17
Human_Webster	4.5	5	2.5	4	4
Cattle_1	1.5	8	0.5	4	17
Cattle_2	1.5	2.5	3.5	4	17
Cattle_3	2	2.5	0.5	5	23
Cattle_4	1.5	8	0.5	5	45
Cattle_5	0.5	7	3.5	4.5	17
Cattle_6	2	4	3.5	4	15
Cattle_7	2	4	3.5	6	21
Cattle_8	1.5	8	0.5	4	45
Cattle_9	1.5	4	3.5	6	15
Cattle_10	1.5	4	3.5	6	17
Cattle_11	1.5	4	7.5	6	26
Cattle_12	1.5	4	4	6	15
Cattle_13	1.5	4	4	4	45
Cattle_14	1.5	4	3.5	4.5	4
Cattle_15	1.5	4	3.5	4.5	4
Cattle_16	1.5	4	3.5	4.5	4
Cattle_17	3	4	4	4.5	15
Cattle_18	1.5	4	5	4	32
Cattle_19	1.5	4	5	4	32
Cattle_20	2	4	3.5	4.5	15
Cattle_21	3	4	0.5	4	45
Cattle_22	2	8	3.5	4.5	45
Cattle_23	1.5	6	0.5	4.5	17
Cattle_24	1.5	4	4	4.5	17
Cattle_25	1.5	4	4	4	23
Cattle_26	1.5	4	3.5	4	17
Cattle_27	1.5	7	3.5	4	17
Cattle_28	1.5	7	3.5	4	17
Cattle_29	1.5	7	3.5	4	17
Cattle_30	1.5	4	3.5	4.5	26
Cattle_31	2	4	3.5	4.5	21
Cattle_32	1.5	4	3.5	6	17
Cattle_33	2	4	3.5	4	11
Cattle_34	1.5	4	3.5	4	17
Cattle_35	2	4	0.5	6	7
Cattle_36	1.5	4	3.5	4	35
Cattle_37	2	6	3.5	4.5	32
Cattle_38	1.5	4	3.5	6	45
Cattle_39	3	4	3.5	4	32
Cattle_40	3	4	4	5	17
Cattle_41	3	4	0.5	5	15
Cattle_42	3	7	0.5	4	0.5
Cattle_43	3	4	0.5	4	0.5
Cattle_44	3	4	3.5	4	23
Cattle_45	3	4	3.5	4	15
Cattle_46	3	4	3.5	4	4
Cattle_47	3	4	3.5	4	18
Cattle_48	3	4	0.5	4	35
Cattle_49	3	2	4	4	23
Cattle_50	3	4	3.5	4	15
Cattle_51	3	4	0.5	6	23
Cattle_52	3	5	0.5	4	17
Cattle_53	1.5	4	3.5	4	4
Cattle_54	3	5	7.5	4	23
Cattle_55	3	4	3.5	5	7
Cattle_56	3	4	7.5	4	7
Cattle_57	1.5	8	4	4.5	7
Cattle_58	1.5	4	3.5	4	0.5
Cattle_59	3	9	3	4	35
Cattle_60	3	4	3.5	6	18
Cattle_61	2	4	0.5	4.5	18
Cattle_62	1.5	4	3.5	4	26
Cattle_63	2	5	3.5	4	35
Cattle_64	1.5	4	2.5	4	18
Cattle_65	2	8	3.5	4	17
Cattle_66	3	4	0.5	4.5	62
Cattle_67	2	7	5	6	23
Sheep_1	0.5	4	0.5	4	15
Sheep_2	1.5	4	7.5	4	7
Sheep_3	1.5	4	3.5	4	23
Sheep_4	1.5	4	3.5	4	11
Sheep_5	1.5	4	0.5	4	4
Sheep_6	0.5	4	7.5	4	0.5
Sheep_7	0.5	4	0.5	4	4
Roe_deer_1	1.5	0	0.5	4	4
Roe_deer_2	0.5	0	2	4	4
Roe_deer_3	1	0	2	4	32
Roe_deer_4	0.5	0	2	4	4
Roe_deer_5	0.5	0	2	4	4
Roe_deer_6	1	3.5	4	4	17
Roe_deer_7	1	3.5	4	4	17
Roe_deer_8	1	3.5	3.5	4	17
Roe_deer_9	1	3.5	3.5	4	17
Roe_deer_10	1	3.5	0.5	4	17
Roe_deer_11	1	3.5	0.5	4	17
Roe_deer_12	1	3.5	4	4	17
Roe_deer_13	1	3.5	0.5	4	17
Roe_deer_14	1	3.5	0.5	4	17
Roe_deer_15	1	3.5	0.5	4	17
Red_deer_1	3	5	3	5	7
Red_deer_2	3	8	5	5	4
Red_deer_3	3	2.5	3	5	26
Red_deer_4	3	9	3	5	23
Reindeer_1	1	0	5	4	0.5
Horse_1	2	8	0.7	6	17
Horse_2	2	8	0.7	6	15
Dog_1	1.5	5	3.5	5	32
Tick_1	4.5	5	0.5	4	4
Tick_2	4.5	5	0.5	4	4
Tick_3	4.5	5	0.5	4	4
Tick_4	4.5	5	0.5	4	4
Tick_5	4.5	5	0.5	4	4
Tick_6	4.5	5	0.5	4	4
Tick_7	4.5	5	0.5	4	4
Tick_8	4.5	5	0.5	4	4
Tick_9	4.5	5	0.5	4	4
Tick_10	4.5	5	0.5	4	4
Tick_11	4.5	5	0.5	4	4
Tick_12	4.5	5	0.5	4	4
Tick_13	4.5	5	0.5	4	4
Tick_14	4.5	5	0.5	4	4
Tick_15	4.5	5	0.5	4	4
Tick_16	4.5	5	0.5	4	4
Tick_17	4.5	5	0.5	4	4
Tick_18	4.5	5	0.5	4	4
Tick_19	4.5	5	0.5	4	4
Tick_20	4.5	5	0.5	4	4
Tick_21	4.5	5	0.5	4	4
Tick_22	4.5	5	0.5	4	4
Tick_23	4.5	5	0.5	4	4
Tick_24	4.5	5	0.5	4	4
Tick_25	4.5	5	0.5	4	4
Tick_26	0.5	5	4	4	32
